# Supplementary material for: 2ab assembly: a methodology for automatable, high-throughput assembly of standard biological parts
Source: J Biol Eng. 2013 Jan 10;7:2. doi: 10.1186/1754-1611-7-2 (PMC3563576; doi:10.1186/1754-1611-7-2)
Supplement: Additional file 4 — Complete data set of protein concentration values obtained via indirect ELISAs from all 528 bi-cistronic operons. [file 1754-1611-7-2-S4.xlsx]

## Sheet: Med7 quant form
				Second ORF position: Med21
				6X-His		Avi		E		Flag		HA		HSV		Myc		S		Strep		T7		V5		VSV
				N	C	N	C	N	C	N	C	N	C	N	C	N	C	N	C	N	C	N	C	N	C	N	C	average		scale
	Quantification of first ORF position: Med7	6X-His	N			1.02248	0.918945	0.7709	0.7532	1.13529	0.883661	3.5833	2.0085	0.820508	0.826034	1.48393	1.41862	0.977147	0.72967	0.953269	0.827657	1.25886	0.988039	1.2514	0.9757	7.52736	7.25002	1.74384
			C			8.74458	2.2202	0.7689	0.8065	0.98649	1.00502	13.9029	8.8301	1.05972	0.996301	2.07839	1.97719	1.41165	1.07656	0.877533	0.874979	1.55596	1.36996	1.1662	0.9473	31.4736	29.6851	5.17342
		Avi	N	1.13814	1.1427			1.0662	0.939562	1.28733	1.27204	1.15847	1.10305	1.04898	0.914596	1.24715	1.23109	1.74052	1.27729	1.3109	1.1739	4.06548	3.40091	1.04047	1.03678	1.26742	1.23941	1.41374
			C	24.5391	19.6013			29.6885	18.7995	11.5255	15.4903	14.9524	11.2028	34.1156	28.5039	41.6194	23.5253	22.4923	12.2127	23.9552	16.9211	32.9502	10.1886	30.946	19.7235	30.4058	22.2449	22.5275
		E	N	0.9279	0.9665	1.16625	1.4702			1.62811	1.85709	0.915649	0.896636	1.25124	1.03335	1.16872	1.22445	1.35063	1.5215	1.03933	0.889973	1.42854	1.54199	1.24467	1.32805	1.59345	1.56237	1.27303
			C	24.284	18.9241	23.1002	19.2898			55.0072	43.1118	19.8789	18.7952	30.8034	20.8025	9.4884	6.81753	37.1987	31.2524	21.5526	14.9438	39.5226	32.8687	20.808	19.2187	29.5333	26.5456	25.6249
		Flag	N	0.620254	0.782724	1.12051	0.93901	1.12535	0.927351			1.06598	0.954457	2.05034	1.90433	0.960884	0.987883	1.13079	1.10079	1.38949	1.2527	0.833326	0.798845	2.26636	1.98581	0.849677	0.842682	1.1768
			C	0.994073	1.67341	0.934052	0.938554	0.997798	1.02148			0.734905	1.0312	1.69777	2.07999	0.847267	0.958119	1.10138	1.14879	1.47942	1.79809	0.783883	0.792847	1.70375	1.94615	0.895382	0.902133	1.20275
		HA	N	8.5946	3.7956	6.04738	4.17804	4.30611	2.89892	9.60311	9.56673			4.5992	3.69062	10.8745	8.5564	7.75926	3.05292	4.54286	3.44814	4.82968	2.76795	7.39835	5.61142	8.81449	11.8573	6.21789
			C	14.1758	11.2585	6.88342	3.88699	5.5682	2.23541	13.9621	11.1653			8.19846	6.37155	11.7011	9.3152	11.3025	5.85949	6.55661	4.0458	2.05548	1.9088	10.8671	6.48186	13.2858	11.278	8.10743
		HSV	N	1.3149	1.42537	1.1601	1.40136	1.50182	1.59179	1.32351	1.31253	1.0691	1.02954			1.66765	2.37545	2.01696	29.1308	0.737403	0.58398	1.60847	1.71586	1.32663	1.3312	1.42153	1.34868	2.6543
			C	18.9566	15.2597	31.6365	25.8514	12.9708	11.3555	16.6303	13.778	25.032	24.9364			33.0899	30.1863	30.5324	18.5292	10.5528	8.74469	44.8153	44.145	12.374	9.59267	11.7101	11.7367	21.0189
		Myc	N	0.85575	0.939333	1.3329	1.08013	1.30064	0.756378	0.954263	0.785374	1.9511	1.8307	1.43484	1.08621			0.985364	1.0149	1.77442	1.58858	0.918352	0.752706	2.17647	0.960251	0.842808	0.821119	1.1883
			C	21.7711	17.7284	18.8791	17.1293	16.5628	14.2211	23.2545	21.9369	29.8249	12.6561	27.7836	25.0807			21.7096	16.7557	12.3294	10.9178	16.5712	11.2411	16.1035	11.6139	20.7612	18.7582	18.345
		S	N	1.36856	1.34496	1.32454	1.35088	1.27683	1.04108	2.32775	2.07694	5.5308	2.78995	1.05567	1.05022	1.60778	1.37535			0.905304	0.941399	1.43813	1.41022	1.21812	0.884186	1.42972	0.894595	1.57468
			C	44.7565	35.0947	29.8159	28.6386	2.10241	4.04543	31.3376	24.4953	21.2989	18.7684	10.4228	7.2081	11.7107	11.5053			2.84535	2.17631	17.5719	32.1923	3.58524	1.75304	5.47819	6.41603	16.0554
		Strep	N	2.01318	1.61197	1.35806	1.26652	2.03788	2.14666	2.50213	2.31866	1.1616	1.06911	2.23791	1.77458	1.18398	1.1129	2.45187	2.22695			1.29022	1.1998	2.51122	1.60291	1.17774	1.14044	1.69983
			C	24.699	18.5205	9.48917	4.13433	35.2209	14.5424	20.695	11.1675	10.7489	8.52658	37.5301	16.2408	12.1215	8.81959	55.9783	26.3531			7.92376	8.18872	45.0248	36.0025	5.18372	2.66947	19.0809
		T7	N	1.42526	1.57314	2.00361	0.879933	1.25903	0.980869	1.20963	1.32111	1.12462	1.1334	1.35834	1.24669	0.909185	0.897298	1.11873	1.05364	1.55818	1.40658			1.03455	0.796223	0.974459	0.895665	1.1891
			C	37.6662	26.2947	30.9993	7.61074	32.4756	15.0791	35.0395	9.58249	12.8487	11.3824	22.6906	13.0168	19.4248	8.05665	14.189	9.23435	4.87289	2.85355			28.0037	1.02637	5.59493	3.75568	15.9863
		V5	N	1.1497	1.0139	8.09605	3.22712	1.5117	1.30105	2.15397	1.61373	0.613008	0.623075	1.40188	1.27561	3.792	1.53852	1.60187	1.54411	1.88955	0.843473	1.14362	1.26551			2.00205	1.84056	1.88373
			C	18.5346	6.8801	16.1873	6.31033	3.38147	2.16896	38.4061	6.94413	14.1869	18.1983	6.82919	1.89726	8.07622	5.49976	45.1205	13.2755	3.0139	1.76066	17.2231	6.94317			18.1023	8.37899	12.1509
		VSV	N	1.03001	1.10139	1.5864	1.37334	1.1098	0.996504	3.03936	1.52376	1.43104	1.03475	1.28735	1.57995	1.76006	1.16004	0.997795	0.991888	1.48674	1.1611	1.16342	1.07787	2.32662	1.18224			1.38188
			C	2.44859	2.29113	13.5638	10.5277	30.7833	28.8463	13.8688	12.0617	20.7132	21.4401	38.4101	30.9199	11.5739	7.68126	12.9913	12.8687	13.7133	14.4144	13.7154	13.7154	29.0328	19.8075			17.0631

## Sheet: Med7 stdev form
				Second ORF position: Med21
				6X-His		Avi		E		Flag		HA		HSV		Myc		S		Strep		T7		V5		VSV
				N	C	N	C	N	C	N	C	N	C	N	C	N	C	N	C	N	C	N	C	N	C	N	C	average		scale
	Standard deviation of first ORF position: Med7	6X-His	N			0.061764	0.0876579	0.0750509	0.0310717	0.092718	0.0303997	0.344483	0.246002	0.103306	0.0106258	0.0893908	0.00851078	0.0530242	0.041419	0.0398601	0.0236103	0.0997831	0.056726	0.188494	0.023606	0.683749	1.3746	0.171175
			C			1.06737	0.0889045	0.00329946	0.0847521	0.0398078	0.0314892	2.44174	0.667178	0.0911693	0.00852509	0.0465538	0.0406875	0.076645	0.0348159	0.0122411	0.055252	0.172086	0.153868	0.0444733	0.0676436	3.92557	6.20623	0.698195
		Avi	N	0.0293525	0.00657538			0.0380213	0.0536069	0.205236	0.0752272	0.160975	0.111055	0.0386713	0.00639752	0.0382045	0.0441411	0.0757613	0.0364734	0.0575025	0.00356381	0.377161	0.0681434	0.0101219	0.0681434	0.00741278	0.018924	0.069576
			C	0.120165	0.361287			0.341166	0.0584293	2.66049	2.01271	1.80791	2.64686	0.780065	2.10963	0.841913	2.21793	0.645751	0.91702	0.77219	0.698131	0.101153	1.6487	2.55719	0.635341	0.484838	1.559	1.18081
		E	N	0.0800282	0.0996733	0.00489293	0.0923184			0.0993172	0.326028	0.0754012	0.0599959	0.00644685	0.00787211	0.0239752	0.00623118	0.11658	0.0160541	0.0156038	0.0360725	0.189353	0.20907	0.063634	0.0722986	0.27497	0.0831377	0.0890434
			C	0.290054	0.307594	1.55072	2.23368			0.968955	0.329895	0.122883	0.621558	1.231	1.73018	0.157134	0.271622	0.423255	1.38852	0.625208	0.0437114	5.65081	5.75039	1.3279	0.536012	0.398839	0.540199	1.20455
		Flag	N	0.0113166	0.0286872	0.030732	0.0594701	0.0210552	0.0208035			0.119393	0.0824962	0.93186	0.688377	0.00150489	0.0733846	0.0125549	0.0365265	0.0813297	0.0558414	0.0103637	0.029532	0.97302	0.901587	0.0529451	0.00123748	0.192001
			C	0.0424714	0.0624928	0.0141735	0.0146384	0.07823	0.0167125			0.0380157	0.19906	0.0666036	0.353096	0.101153	0.0336329	0.0441622	0.0433845	0.0808335	0.0118197	0.0113213	0.00310843	0.327511	0.679225	0.0853528	0.0682257	0.107965
		HA	N	0.459523	0.714307	0.120124	0.358737	0.377161	0.129522	0.389161	0.0514247			0.222113	0.476877	0.934697	0.735601	0.240464	0.619316	0.599866	0.264361	0.38779	0.228611	0.156473	0.449269	0.64417	0.361067	0.405483
			C	0.345145	0.113959	0.266282	0.385978	0.919212	0.140261	1.10933	1.35489			0.234319	0.0151283	0.26449	0.403841	0.179116	0.332156	0.28992	0.231681	0.183783	0.118689	0.243661	0.435175	0.526395	0.193511	0.376678
		HSV	N	0.151981	0.166946	0.0445848	0.629225	0.036088	0.070348	0.025557	0.0403592	0.0360508	0.0202114			0.122729	1.03126	0.0680722	0.121213	0.0378446	0.018183	0.00493474	0.213819	0.036163	0.0876579	0.0170409	0.0132497	0.136069
			C	2.10601	2.2459	1.76996	0.582549	1.29728	1.6487	0.221683	1.20236	0.0027017	0.482709			0.665515	0.791295	0.551174	1.31612	0.0303279	0.317811	0.459033	0.683641	0.081354	0.603684	0.887109	0.681652	0.846753
		Myc	N	0.114717	0.22296	0.113405	0.0331318	0.101668	0.0495484	0.0291754	0.0949535	0.34155	0.490545	0.0464984	0.049861			0.0395745	0.0887409	0.041152	0.0634477	0.0366215	0.0650766	0.067136	0.0790748	0.00886836	0.0218148	0.0999782
			C	1.59414	1.65136	0.103268	0.0963183	0.220146	0.598125	1.40372	2.36685	4.32264	3.86231	0.127613	0.7562			0.173651	0.409343	0.646116	0.218929	0.363334	0.323915	0.0857741	0.124541	0.00840728	0.203924	0.893665
		S	N	0.0229942	0.0119342	0.509438	0.2102	0.0458521	0.0409729	0.224229	0.223534	0.474541	0.129863	0.0927323	0.0470436	0.113869	0.116252			0.025882	0.00880374	0.044232	0.0490243	0.000968813	0.054493	0.332227	0.0814844	0.130026
			C	0.798836	1.32727	1.53301	0.133685	0.0771507	0.119681	5.36706	0.00475518	0.0117471	0.486253	0.161383	0.119132	0.4498	0.714055			0.0249966	0.130464	0.642279	1.6041	0.233812	0.10969	2.10366	1.65106	0.809267
		Strep	N	0.286792	0.18182	0.0857116	0.0424823	0.072723	0.0649023	0.259195	0.0401922	0.0483182	0.0978714	0.208226	0.0602843	0.173228	0.0306695	0.0500541	0.145615			0.0757633	0.0707534	0.139521	0.258261	0.0704117	0.0448608	0.113984
			C	0.303792	0.371129	0.591037	0.280147	3.55533	0.761853	1.54903	1.06428	1.47663	0.236935	0.323121	5.18381	0.814874	0.249669	4.04688	0.0668095			0.858903	0.488276	1.36088	4.83229	0.242274	0.4717	1.32407
		T7	N	0.248824	0.182068	0.0386713	0.0136481	0.135642	0.0570286	0.0376368	0.0614245	0.0173036	0.0391197	0.394903	0.30839	0.0150825	0.0136481	0.0476106	0.0256177	0.170112	0.291692			0.00397871	0.0702061	0.0262223	0.100493	0.104515
			C	0.0250821	2.05134	0.266282	0.124541	6.64369	3.72339	0.745905	0.704817	0.375701	1.01294	0.213411	0.491483	0.116848	1.50133	1.54369	1.01717	0.774692	0.420302			0.266679	0.0327871	0.72268	0.371746	1.05211
		V5	N	0.123832	0.138692	1.7118	0.0313355	0.130121	0.0801918	0.0397628	0.0610729	0.0086437	0.00113072	0.126129	0.197066	0.113031	0.510085	0.0498777	0.0845235	0.143279	0.000350152	0.0253338	0.037206			0.226762	0.153114	0.181515
			C	0.773471	0.0737219	1.59745	1.09075	0.165276	0.0725531	0.223135	0.184835	2.80503	0.0335024	0.126555	0.134502	0.72576	0.7087	0.975708	0.481784	0.178984	0.08081	3.70894	0.484608			0.0803217	0.121712	0.674005
		VSV	N	0.0119212	0.0628343	0.367435	0.308735	0.0458404	0.025033	0.0823723	0.181075	0.157646	0.0211569	0.150888	0.0797231	0.189062	0.140872	0.0305634	0.0166551	0.0323062	0.0502998	0.0603478	0.000498026	0.0515493	0.0441773			0.0959541
			C	0.197552	0.113336	1.07571	0.109196	0.581841	2.28634	0.445347	1.38223	0.450449	0.0633038	3.68903	2.30992	0.138542	0.284347	0.306975	0.0779586	0.53941	0.849121	0.00405023	0.195515	0.74514	0.563109			0.745838
																														55.9783

## Sheet: Med21 quant form
				Quantification of second ORF position:Med21
				6X-His		Avi		E		Flag		HA		HSV		Myc		S		Strep		T7		V5		VSV
				N	C	N	C	N	C	N	C	N	C	N	C	N	C	N	C	N	C	N	C	N	C	N	C				scale
	First ORF position: Med7	6X-His	N			1.47881	1.24253	0.8484	0.881	0.976624	1.22008	1.21111	1.12806	1.41588	1.62301	0.77482	1.25243	1.26359	0.844739	0.927524	0.761765	1.62856	1.26345	0.9002	0.9352	0.973047	1.12792
			C			6.14533	1.74133	0.7972	0.9795	1.75878	3.19224	1.24832	1.33358	1.52503	2.10212	2.26251	2.32132	2.64145	1.03754	1.06663	0.860649	1.46132	1.30995	0.8718	1.0692	1.10804	1.07619
		Avi	N	0.980606	0.983548			1.25446	3.17664	0.934851	0.872275	0.810839	0.711919	1.20319	9.05133	1.16571	1.33029	0.950889	0.958641	1.05599	1.05598	1.05197	1.08571	2.08631	1.23567	1.43877	1.1281
			C	1.03427	1.05339			1.51808	2.617	0.796437	0.975443	0.850554	0.789106	0.984244	8.16052	2.1115	1.47195	2.1303	1.29439	0.977967	1.1543	0.84012	1.08796	2.88356	1.26531	3.14768	1.40376
		E	N	0.922	0.9	1.74502	1.36782			1.06077	1.02135	1.22935	1.10761	1.65001	1.78614	2.45304	0.886259	1.42334	1.58758	1.31585	1.14178	1.43947	1.48925	1.4073	1.47507	1.34119	1.30495
			C	0.8226	0.9331	1.86098	2.09186			0.993615	1.14785	1.04957	0.953248	1.58848	1.99103	0.863615	0.828769	1.43438	1.70643	1.17906	1.55106	1.46362	1.93888	1.69682	1.78249	1.17475	1.664
		Flag	N	0.838051	0.585314	2.43809	1.60408	1.32867	1.23716			1.42614	1.2179	1.26572	1.19504	0.880656	0.96696	2.00762	1.74033	2.19879	2.11787	0.86157	0.758387	1.17595	1.06555	1.40435	1.14053
			C	2.69069	1.13838	2.62039	1.92206	1.27635	2.00428			2.41006	1.90183	1.37708	1.38011	1.71472	1.90573	1.92254	1.85108	1.66488	2.28664	0.910669	0.959595	1.3214	1.6213	1.17382	1.34772
		HA	N	1.52287	1.48456	1.70979	1.16152	1.92787	3.22816	0.930538	1.06245			1.00694	5.98034	1.7806	1.8026	4.23014	0.859524	0.799951	0.866866	1.20996	1.13227	0.809268	0.692225	0.936678	1.6202
			C	1.01797	1.06651	1.02801	1.15359	1.59012	1.90975	0.783663	0.934994			1.08553	6.0044	1.8336	1.7145	4.19712	0.87242	0.816264	1.01062	1.28714	1.16185	0.523713	0.559405	0.942979	1.13075
		HSV	N	0.919581	0.942603	1.11599	1.09711	1.5518	1.7398	1.87308	1.78906	2.38918	2.52783			1.47922	4.28292	1.57321	1.80467	1.08004	0.672847	1.31657	1.32212	1.03148	1.07267	1.58861	1.32188
			C	1.02934	1.0878	1.17604	1.69959	1.36268	2.65309	1.58739	2.46256	2.56726	2.6576			1.48408	6.55064	1.47461	1.8068	0.848156	0.931153	1.39848	2.04327	1.21984	1.42844	1.2352	1.86596
		Myc	N	1.48634	1.33848	1.18867	1.25468	0.86913	0.0845033	0.903167	0.87897	1.2317	1.2697	1.26176	1.34794			1.29392	1.12338	0.765046	0.786067	0.96036	0.830422	1.05728	0.893191	1.13711	1.0315
			C	1.18776	1.37044	1.29021	1.51274	1.25634	0.13898	0.773826	0.889697	1.1253	1.0949	1.71138	2.94865			1.69848	1.21936	0.807421	0.989906	0.739934	0.893791	2.02716	0.977639	0.912789	1.08379
		S	N	0.892286	0.949601	1.26275	0.999577	1.23479	1.12015	1.24562	1.23468	1.19856	1.14283	1.73134	1.90366	1.01619	0.956254			1.07965	1.57936	1.20703	1.1677	1.31865	1.07516	1.04267	1.01884
			C	1.12486	1.98585	1.4652	2.08192	1.218	6.29745	1.2023	1.46257	2.02837	2.24687	2.25014	3.90551	2.88272	3.30401			1.17209	3.35662	1.2364	1.96999	2.0906	5.66405	1.19616	3.35889
		Strep	N	1.11722	1.07327	2.42509	2.08838	1.37997	2.27625	1.21793	1.17221	1.46932	1.62373	1.14302	1.7418	1.25582	1.30462	1.46275	1.57086			1.5468	1.54877	1.13727	1.14465	2.25696	2.61885
			C	1.12417	1.24563	2.14662	1.95105	1.132	1.71403	1.22467	1.66039	1.61491	1.29729	0.96644	1.66138	1.38223	1.32628	1.247	1.70016			1.50368	1.84715	1.15682	1.25206	1.32036	1.73342
		T7	N	1.22348	1.321	1.08111	1.02062	1.15298	1.02291	0.849011	0.827169	1.28691	1.23634	1.51839	9.40546	0.731699	0.713643	1.20703	1.1677	1.02801	1.03219			1.11655	1.19431	1.21009	1.16363
			C	1.78331	2.67607	0.973692	0.941022	0.964569	1.27106	0.73592	0.867967	1.30672	1.47161	1.78573	12.0647	0.841337	1.09447	1.2364	1.96999	0.989564	1.1727			1.10767	1.65038	1.1249	1.70579
		V5	N	1.0785	1.0989	1.50937	1.39701	1.61921	1.42113	1.72397	1.62406	1.12324	1.10821	1.1053	1.77606	0.822167	0.704556	1.27582	1.29249	1.77518	1.21584	1.06317	0.845735			2.03556	1.88529
			C	1.1241	1.2322	1.27181	1.49924	1.26026	1.37169	1.37168	1.6892	1.16408	1.25816	1.60044	1.45801	0.801924	0.871055	1.24333	1.6876	1.0922	1.3282	0.912243	1.08662			1.63284	2.15152
		VSV	N	2.00919	2.75128	1.39306	1.53305	1.06091	0.933654	1.00365	1.03659	1.92856	1.46908	1.15558	1.1396	0.889923	0.907302	1.09552	0.784394	1.02516	0.961566	1.22702	0.983719	1.23549	1.18448
			C	6.43643	8.93415	1.38929	1.84398	1.05845	1.59648	1.11686	1.3926	2.19935	2.16891	1.20889	1.33121	1.03337	1.49269	1.39494	0.83498	0.966004	1.29275	1.28673	0.934503	1.34997	1.60082
	average			1.47117	1.64328	1.75979	1.50931	1.25737	1.80339	1.13929	1.33702	1.48319	1.42788	1.38821	3.63445	1.38461	1.72678	1.74565	1.35068	1.11961	1.27849	1.20001	1.25245	1.34205	1.40179	1.37884	1.54016			55.9783	55.9783

## Sheet: Med21 stdev form
				Standard deviation of second ORF position: Med21
				6X-His		Avi		E		Flag		HA		HSV		Myc		S		Strep		T7		V5		VSV
				N	C	N	C	N	C	N	C	N	C	N	C	N	C	N	C	N	C	N	C	N	C	N	C
	First ORF position: Med7	6X-His	N			0.0504103	0.116428	0.11221	0.0611124	0.0632135	0.0420266	0.0156873	0.0118037	0.197628	0.355632	0.0162123	0.109456	0.0212786	0.00147903	0.0366916	0.0461689	0.334495	0.312953	0.219099	0.275222	0.00227246	0.060336
			C			0.483381	0.0519824	0.076619	0.114932	0.0530122	0.217736	0.0612636	0.0405901	0.306818	0.414381	0.267178	0.203886	0.0930064	0.00953733	0.222175	0.112697	0.316395	0.194741	0.238036	0.278615	0.0187545	0.0137029
		Avi	N	0.0115485	0.0859858			0.0576588	0.216492	0.028927	0.0295427	0.0175329	0.0552271	0.155601	1.12218	0.054961	0.0930596	0.0490161	0.00642516	0.0314197	0.0144858	0.0985592	0.0295427	0.11963	0.196889	0.0292425	0.0686415
			C	0.0237301	0.0629767			0.0135431	0.249487	0.046211	0.0561426	0.121136	0.00586595	0.081157	0.201671	0.0576243	0.0176853	0.0349753	0.0122469	0.0082679	0.0162735	0.25585	0.0907405	0.178692	0.0988415	0.0243855	0.174195
		E	N	0.015052	0.109317	0.0574166	0.150135			0.0604525	0.00464336	0.0231567	0.0238333	0.442094	0.724074	0.330338	0.0250717	0.248723	0.159796	0.0361499	0.0172206	0.0202508	0.0389915	0.0751446	0.0451676	0.0221152	0.0294277
			C	0.0419507	0.003766	0.0593547	0.133978			0.00954822	0.00540753	0.081311	0.141955	0.284491	0.509529	0.0452342	0.053281	0.25585	0.0746505	0.00231936	0.126046	0.0221018	0.0433206	0.161652	0.0841289	0.0346018	0.0775726
		Flag	N	0.0323507	0.0548783	0.670394	0.574086	0.143011	0.0257714			0.0838873	0.199734	0.0678711	0.0704338	0.0985592	0.079672	0.836808	0.797699	0.00530205	0.0304632	0.0112104	0.0565486	0.0172026	0.00566341	0.683366	0.429887
			C	0.115246	0.0287284	0.540903	0.327118	0.0038532	0.0799135			0.418718	0.209089	0.127653	0.0996979	0.020303	0.238181	0.553366	0.629528	0.0930863	0.0259551	0.00270121	0.0115035	0.0395536	0.0468141	0.357468	0.383205
		HA	N	0.179565	0.215642	0.673778	0.420535	0.424184	0.511023	0.270546	0.382531			0.046716	0.153657	0.759529	0.688558	0.234194	0.0061868	0.0677165	0.0580921	0.0159339	2.65658e-06	0.30698	0.132522	0.199945	0.187739
			C	0.110473	0.195477	0.190051	0.340817	0.37763	0.104104	0.121259	0.215397			0.0378464	0.500381	0.456912	0.410466	0.269735	0.00551387	0.133103	0.238476	0.0688136	0.0232223	0.0181573	0.0141252	0.0983032	0.145758
		HSV	N	0.0683648	0.0574216	0.0190265	0.0681514	0.0434671	0.00704214	0.123072	0.199524	0.00409432	0.0742583			0.0371546	0.0913997	0.112425	0.136318	0.033197	0.0181728	0.0570885	0.0817632	0.111751	0.126658	0.0143452	0.117022
			C	0.0615502	0.117846	0.0508636	0.447073	0.0253454	0.0774345	0.11047	0.189989	0.130948	0.0948558			2.1485e-05	0.211495	0.0184654	0.000934284	0.0301792	0.0203595	0.143884	0.257901	0.206227	0.0685426	0.035888	0.200499
		Myc	N	0.480071	0.468597	0.0610935	0.110083	0.0845033	0.13898	0.00668728	0.0305156	0.0112307	0.0766675	0.28778	0.480524			0.241979	0.257213	0.0222321	0.0127947	0.0643898	0.00670431	0.371342	0.450456	0.264552	0.215464
			C	0.136853	0.257703	0.0576553	0.0433789	0.0324484	0.240085	0.0223247	0.0357944	0.158259	0.0505115	0.184979	0.496934			0.163312	0.256244	0.086145	0.0868259	0.0063955	0.00830178	0.562142	0.239856	0.153915	0.18987
		S	N	0.039907	0.0411549	0.0363866	0.0434638	0.0302217	0.0881731	0.0296292	0.0658864	0.0120675	0.140745	0.756881	0.707856	0.0703768	0.0576769			0.107077	0.0142905	0.00194391	0.0186968	0.0260036	0.0545276	0.00845318	0.00284326
			C	0.0598343	0.0266711	0.00853219	0.044656	0.0800187	0.248807	0.0150056	0.0226244	0.042146	0.00547472	0.0447614	0.793322	0.212398	0.127931			0.0391009	0.5564	0.00478541	0.0519036	0.0567518	0.431649	0.034316	0.165946
		Strep	N	0.00525303	0.0749652	0.00897484	0.308926	0.0257084	0.0915056	0.135372	0.146267	0.0791603	0.0803698	0.0240773	0.0133986	0.0590964	0.125966	0.0837613	0.174605			0.161657	0.180741	0.101512	0.0774254	0.111978	0.188227
			C	0.0196927	0.0396184	0.172709	0.033919	0.0880394	0.0912303	0.0798215	0.209498	0.0445885	0.156857	0.0124014	0.0312769	0.205945	0.027386	0.0931855	0.0476816			0.243783	0.181918	0.0894475	0.0907405	0.0388447	0.0290912
		T7	N	0.0882683	0.0330057	0.248723	0.707856	0.00132544	0.0441802	0.06737	0.0997083	0.0537	0.0737564	0.0398172	0.431255	0.0119502	0.0128643	0.0847235	0.0396261	0.0374837	0.0349523			0.0620444	0.00296005	0.0330708	0.0667306
			C	0.0486656	0.0393057	0.0581497	0.0218208	0.0234608	0.0368006	0.00648965	0.0102875	0.086779	0.0811187	0.0156312	0.89918	0.0424246	0.00588446	0.0546366	0.0102761	0.00342874	0.0461508			0.0526066	0.146793	0.0414315	0.101455
		V5	N	0.0110564	0.0189492	0.133171	0.00498996	0.726894	0.413151	0.152322	0.0772276	0.0314248	0.0738743	0.137606	0.0955038	0.000327034	0.0288297	0.0664456	0.0642112	0.993645	0.610381	0.0503813	0.00130199			0.0279992	0.0121845
			C	0.0294679	0.103619	0.0345591	0.0414694	0.230448	0.284404	0.0438975	0.122681	0.0780081	0.138687	0.257256	0.0218208	0.0240709	0.0520297	0.0899418	0.0246043	0.3381	0.374261	0.0534375	0.0971891			0.116116	0.0174839
		VSV	N	0.284001	0.33594	0.0417367	0.0366243	0.0699291	0.0341784	0.059591	0.00862575	0.104401	0.115788	0.0509501	0.0109187	0.0281395	0.0142364	0.055908	0.20966	0.0259418	0.0462565	0.397868	0.196709	0.061888	0.0703229
			C	0.749294	1.30724	0.348285	0.0726487	0.031174	0.03391	0.102213	0.0510425	0.0581497	0.136393	0.0113134	0.020871	0.0127697	0.0722874	0.331154	0.180168	0.0477887	0.0356454	0.0674911	0.131214	0.0523864	0.062734
	average			0.118736	0.167218	0.182071	0.18637	0.122804	0.145123	0.0730653	0.10105	0.078075	0.0903388	0.162333	0.370659	0.127797	0.124877	0.181495	0.141118	0.109116	0.115562	0.109064	0.0916323	0.142193	0.136393	0.10688	0.130786			55.9783
